# Supplementary material for: The Dorsal Column Lesion Model of Spinal Cord Injury and Its Use in Deciphering the Neuron‐Intrinsic Injury Response
Source: Dev Neurobiol. 2018 May 11;78(10):926–51. doi: 10.1002/dneu.22601 (PMC6221129; doi:10.1002/dneu.22601)
Supplement: Supplementary file 1 [file DNEU-78-926-s001.xlsm]

## Sheet: Sheet1
Supplemental Table 2. Publications containing dorsal column lesions with experimental manipulations.
† Where included or relevant. ‡ Intrinsic (I), extrinsic (E) or combination intervention (C). § Papers arranged alphabetically by final author(s), most recent papers first. ¶ Paper contains functional or electrophysiological quantification. Type in the boxes on row 4 to filter the table.
Paper	Type of dorsal column (DC) lesion	Level	Species	Instrument	Surgical detail†	Experimental intervention	Weeks survival after lesion	Visualisation of DC axons & Functional testing	Result summary	I/E/C ‡	Last Author(s) §
Paper	Type of dorsal column (DC) lesion	Level	Species	Instrument	Surgical detail†	Experimental intervention	Weeks survival after lesion	Visualisation of DC axons & Functional testing	Result summary	I/E/C ‡	Last Author(s) §
Peterson et al., 2015	Bilateral transection	T8	Mouse	Marked microscissors		C1q knockout (KO), conditioning lesion (CL) performed at time of DC lesion with SN ligature and transection	6	Transganglionic axonal tracing with cholera toxin subunit-B (CTB)	Change in the direction of ascending axon growth within the lesion after DC lesion, after CL	C	Anderson A
Hossain-Ibrahim et al., 2007	Unilateral transection	T8	Mouse	Insulin syringe needle, microscissors	Two holes made, medial to the left dorsal roots and another immediately opposite side of the midline. Straight-bladed microscissors inserted vertically and closed to transect the left DC. Insulin needle, marked at 2 mm passed across the injury site to ensure a uniform depth of lesion.	NG2 KO mouse. CL (Sciatic Nerve (SN) crush) at time of DC lesion.	4	Transganglionic labelling with CT HRP	NG2 KO did not promote regeneration of sensory afferents at the DC lesion following CL	E	Anderson, P
Rezajooi et al., 2004	(A) Spinal cord compression injury (SCCI) (B) unilateral transection	(A) T7-8 (B) C3	(A) Mouse (B) Mouse	(A) 35g weight left in place for 5 min. (B) microscissors		CL (SN crush) at time of DC lesion	4 to 7	Transganglionic axonal tracing with CTB. NG2 staining at SCCI or DC lesion.	NG2 does not inhibit axonal regeneration in vivo	I	Anderson, P
Bavetta et al., 1999	Bilateral transection	T8-9	Rat	Microscissors, 25 gauge needle	Small hole made in the pia on dorsal surface of the cord using a fine needle which was enlarged across the midline using microsurgical scissors, at the same time cutting the dorsal vein. A fine needle (25 gauge) was swept across the dorsal aspect of the cord two or three times to a depth of 1.5 mm.	Immunophilin treatment via subcutaneous administration of immunophilin ligands FK506, GPI1046 and methylprednisolone (MP) and CL (SN crush)	1 to 10	Transganglionic axonal tracing with CTB	FK506 treatment alone promoted survival of ascending sensory axons, combined with CL resulted in ‘massive sprouting’ at the lesion sites and ‘a few severed sensory axons regenerated up to 10 mm’, GPI1046 and MP had no such effect.	E	Anderson, P
Neumann et al., 2005	Bilateral transection	T6-7	Rat	Microscissors	Bilateral transection between the dorsolateral funiculi.	CL (unilateral sciatic ligation + transection) performed at the time of the DC lesion (priming), then a second CL 1 week post DC lesion (repriming)	6 to 8	Transganglionic axonal tracing with CTB	Increased length of regenerating fibres 0.6mm beyond the lesion in repriming model only.	I	Basbaum
Neumann et al., 2002	Bilateral transection	T6-7	Rat	Microscissors	Transection between dorsal root entry zones.	Microinjection of dbcAMP in lumbar dorsal root ganglia (DRG)	6 to 8	Transganglionic axonal tracing with CTB	Increased length of regenerating fibres into and beyond the lesion, ~1.6 mm measured from proximal lesion edge.	I	Basbaum
Usher et al., 2010	Bilateral transection	T13-L1	Mouse	Iridectomy scissors		Triazine compound F05 application onto the lesion site immediately after injury	0	In vivo fluorescent imaging of GFP-M mice, (immediately after SCI up to 24 and 48 h)	A reduction in retraction bulbs and increase in growth distance.	E	Bixby
Hou et al., 2012	Bilateral transection	C3	Rat	David Kopf Instruments microwire device	As per Taylor et al. (2006). Cell cavity is grafted with BMSCs.	Superficial injection of tet-off LV-NT-3 immediately after grafting. NT-3 expression was regulated with Doxycycline.	4	Transganglionic axonal tracing with CTB	NT-3 expression resulted in regeneration of axons into and beyond the lesion/graft site. Significant axon retraction when NT-3 expression is turned off (or transiently expressed). Regenerated axons were located in white matter and did not form axodendritic synapses, but expressed presynaptic markers.	E	Blesch
Taylor et al., 2006	Bilateral transection	C3	Rat	David Kopf Instruments microwire device	After fixation in a spinal stereotaxic unit, a small dural incision was made. The wire knife was lowered into the spinal cord (SC) to a depth of 1.1 mm ventral to the dorsal cord surface and 1.1 mm to the left of the midline. The tip of the wire knife was extruded, forming a 2.25-mm-wide arc that was raised to the dorsal surface of the cord, transecting the dorsal funiculus including the ascendin…	Grafting of NT-3 +/- MSCs at lesion and LV- +/-NT-3 rostral at the lesion, immediately after SCI	4	Transganglionic axonal tracing with CTB	Significantly more ascending sensory axons extended into tissue rostral to lesion in animals with NT-3 vectors compared with GFP.	E	Blesch
Wu et al., 2018 ¶	Bilateral transection	T8	Rat	Microscissors, 29-gauge needle	Bilateral DC transection to depth of 1.5 mm, completed by ‘plowing’ the lesion with needle	Injection of 6 µl 150 µM ATP into SN at time of lesion, at time of lesion and 2 weeks later, concomitant SN crush control	6	Transganglionic axonal tracing with CTB. Hargreaves, Von Frey, toe spread, gridwalk (only in 1 & 2 week ATP groups)	Direct injection of ATP into the SN also produced a conditioning-lesion like effect on growth into in a DC lesion. Saline injections had no effect. Two ATP injections 1 week apart more effective. ATP injection induced GAP-43 and phospho-STAT3 expression. ATP did not result in functional differences compared to saline.	I	Bo
Zhang et al., 2013	Bilateral crush and transection	T8	Rat	Microscissors, watchmakers forceps	As per Zhang et al., (2007) except bilateral	Injection of LV/NGF-sNgR (truncated, soluble Nogo receptor 1) or LV/NGF- GFP only, rostral and caudal to the SCI	6	Transganglionic axonal tracing with CTB	Regenerating sensory axons found in the lesion cavity of LV/NGF-sNgR injected animals, few axons observed in or LV/NGF- GFP only.	E	Bo
Zhang et al., 2007	Unilateral transection and bilateral crush	T8	Rat	Microscissors, watchmakers forceps	DC crush watchmakers' forceps and left DC transection with microsurgical scissors at a depth of 2mm.	LV- Polysialyltransferase (PST) injection into the lesion and around. CL, SN crush.	6	Transganglionic axonal tracing with CTB , CGRP IHC for nociceptive axon labelling	Axons from CL only group terminated at caudal border of lesion, LV-PST group allowed axonal penetration into and beyond the lesion (20 times more axons than CL only).	E	Bo
Bartus et al., 2016 ¶	Contusion	T10/11	Mouse	Infinite Horizons impactor (Precision Systems Instrumentation)	Moderate midline 50 kdyne spinal contusion	Nrg1 deficiency	4	Electrophysiology , Basso Mouse Scale (BMS), inclined beam walking test	Ngr1 deficiency causes axonal conduction failure and impaired functional recovery in beam and BMS tests.	E	Bradbury
James et al., 2015 ¶	Contusion	C5	Rat	Infinite Horizon impactor (Precision Systems Instrumentation)	Infinite Horizon impactor positioned 3-4 mm above the exposed SC, delivered impact force of 225 kdyne.	Chondroitinase gene therapy via intraspinal injections of LV-ChABC around the lesion site	12	Electrophysiological assessment of sensory function, horizontal ladder test, forelimb grip-strength and the inclined plane task	Improved levels of conduction through the injury site and significant functional improvements in forelimb & hindlimb on horizontal ladder and forelimb grip strength	E	Bradbury
Tedeschi et al., 2016	(A) Bilateral crush (B) Bilateral transection (C) Bilateral transection	T11-12	Mouse	(A) #5 modified forceps (Dumont, FST). (B) details not given (C) microknife (10316-14, FST)	A) The forceps positioned to sever DC axons completely (7 days after first treatment injection). (B) Upper left quadrant lesioned, details not given. (C) details not given	(A) Sustained Pregabalin (PGB) administration intra peritoneal (i.p.) beginning 7 days before SCI (B) Sustained PGB or vehicle administration beginning 1 hour or 2 weeks after SCI. CL (1 week, transection) control group. (C) Sustained PGB administration beginning 1 h after SCI	(A) 0.5 (B) 2, 4 (C) 4	(A) Chronic 2p window imaging of Thy1-GFP-M mice. (B) Multiphoton imaging after AAV-eGFP injection into the sciatic to transduce L4 & L5 DRG. (C) As above	(A) increased axonal regeneration compared to vehicle treated (which degenerated) (B) Comparable regeneration with CL with axons up to 800 μm beyond the lesion, some effect, but less prominent, when treatment starts 2 weeks postinjury. (C) PGB increased DC regeneration compared to vehicle.	E	Bradke
Ruschel et al., 2015	Bilateral transection	(A) T12 (B) T9	(A) Mouse (B) Mouse	(A) details not given (B) micro knife (Feather)	A) As described by Ertürk et al., (2007) (B) details not given	(A) Injection with microtubule stabilizing agent, epothilone B (epoB) at lesion site (24 h before SCI) (B) intraperitoneal (i.p.) injections of epoB, 1 and 15 days after SCI)	(A) 0 to 1 (B) 4	(A) In vivo live imaging of adult Thy1-GFPM mice (B) Axonal tracing using sciatic Microruby injection	(A) Fewer retraction bulbs, reduced axonal dieback and increased regenerative growth (B) An increase in axon regeneration to approx. 100µm regeneration beyond lesion, vehicle retracted approximately 100 µm	E	Bradke
Ylera et al., 2009	(A) Bilateral transection (B) Bilateral transection (C) Single axon transection	(A) T8 (B) L4-5 (C)L1	(A) Rat (B) Mouse (C) Mouse	(A) Microscissors (B) Fine irridectomy scissors (FST, Heidelberg) (C) 2-photon laser	(A) details not given (B) Central DRG axons in DCs close to the dorsal vein. Only surface axons targeted. (C) Laser power was maintained at 30 mW for imaging and 300 mW for cutting single axons.	(A) CL (ligation and transection) 2 weeks post injury + second DC lesion caudal to initial DC lesion 3 weeks post injury (B) CL (ligation and transection) or CL + second DC lesion (C) CL (ligation and transection) (before or after SCI)	(A) 6 (B) 0 (C) 0 to 2	(A) Axonal tracing using CTB (B) In vivo imaging of GFP-M transgenic mice (up to 48 h post injury) (C) In vivo imaging of GFP-M mice at 0 h, 3 d, 7 d, 10 d, and 14 d after SCI.	(A) An increase in regenerated axons in pre-CL & post-CL + fresh DC lesion groups, up to 1.3 mm. No regeneration in post-CL or only DC lesion groups. (B) Axonal growth up to hundreds of micrometers beyond the lesion within 48 h post injury in PNL or PNL + fresh DC lesion, no regeneration in unconditioned group (C) Axonal growth up to 1 mm (14 days after 2-photon cut, 7 days after conditioning).	I	Bradke
Pearse et al., 2007 ¶	Contusion	T8	Rat	MASCIS weight drop device	Exposed SC moderately injured by dropping a 10.0 g rod from a height of 12.5 mm.	At 1 week postinjury, rats received fluid grafts of SCs, OEG or both cell types.	5 to 9	Transganglionic axonal tracing with CTB, CGRP IHC to assess sensory fiber growth (10 weeks after SCI) BBB, footprint analysis	No significant growth of ascending sensory fibres into the graft, although more CGRP+ axons caudal to injury. The SC and OEG combination group exhibited significant improvement in BBB.	E	Bradke
Moon et al., 2006 ¶	Bilateral transection	T10-11	Mouse	Stainless-steel wire (31 gauge; Small Parts Inc., Miami Lakes, FL) bent to 90°	Transection without laminectomy between T10-11 gap, 1 mm from one end of wire inserted vertically to a depth of 1 mm and moved four times across the lateral extent of the keyhole.	T4 transgenic mice that overexpress tPA (serine protease tissue-type plasminogen activator)	4	Transganglionic axonal tracing with CTB Rotarod	No regrowth of ascending DC axons and no functional recovery.	I	Bunge
Puttagunta et al., 2014	Bilateral crush	T9-10	Mouse	No. 5 forceps (Dumont, Fine Science Tools)	Dorsal half of the SC crushed with for 2s.	AAV-PCAF injection in the left SN (2 weeks before SCI) and PCAF-/- + CL (1 week, transection)	6	Axonal tracing using sciatic Microruby injection.	PCAF-/- mice show no CL effect. PCAF overexpression leads to an increase in regenerating fibres across the lesion and up to 1 mm rostral of the lesion.	I	Di Giovanni
Andrews et al., 2009 ¶	Bilateral crush	C4-5	Rat	finely milled forceps	Dorsal columns, identified within the immediate extents of the dorsal root entry zones on either side, were crushed bilaterally for 10s at depth of 2 mm.	Injections of AAV-fGFP + AAV-α9 integrin in the DRGs directly after SCI	6	Injection of AAV-fGFP in the DRGs directly after SCI allows confocal microscopy of DRG axons. Pressure test (mechanical hyperalgesia) and infra-red hot-plate test (thermal hyperalgesia).	An increase in sprouting axons within the lesion site and withdrawal latencies near to preoperative levels. The pressure test did not reveal any significant difference.	I	Fawcett
Siddiq et al., 2015	Bilateral transection	T8-9	Mouse		Depth 1 mm	Metallothionein-I/II deficiency + CL (1 week, transection)	5	Transganglionic axonal tracing with CTB	MT-I/II-/- abolishes CL effect. CL animals regenerated 300 µm, wt -100 µm.	I	Filbin
Hannila et al., 2013	Bilateral DC transection	T8-10	Mouse		Depth 1 mm	SLPI deficiency CL (1 week, SN “was lesioned”)	5	Transganglionic axonal tracing with CTB	SLPI-/- abolishes CL effect (~100-200 µm)	I	Filbin
Cao et al., 2006	Bilateral transection	T6-7	Rat	Irridectomy scissors	As per Qiu et al. (2002)	Intrathecal delivery of IL-6 or CL (1 week, SN transection) in IL-6-deficient mice	6	Transganglionic axonal tracing with CTB	CL and IL-6 both effect an increase in distance of regenerated fibers closer to the epicenter, and even beyond. IL-6 -/- does not abolish CL effect.	I	Filbin
Gao et al., 2004	Bilateral transection	T6-7	Rat	Irridectomy scissors	As per Qiu et al., (2002)	Delivery of adenoviral vector expressing VP16-CREB to the L4 DRG (4 days before SCI)	3.5	Transganglionic axonal tracing with CTB	An increase in growth of axons up to and into the lesion site. Distance of axonal growth is on average 400 µm further than controls.	I	Filbin
Qiu et al., 2002	Bilateral transection	T6-7	Rat	Irridectomy scissors		L5 DRG dibutyryl cAMP (dbcAMP) injection (1 week before SCI)	1 to 2	Transganglionic axonal tracing with CTB	A 2mm increase in fiber length into the lesion site (average of 3 longest axons)	I	Filbin
Haas et al., 2012	Unilateral transection	C4-5	Rat	30 gauge needle	As per Bonner et al., (2011)	Glial restricted precursor (GRP) cell graft; GRP cells treated with either FBS, BMP-4 CNTF or bFGF (control) during differentiation	3	Transganglionic axonal tracing with CTB	An increase of axons into but not out of the grafted area with all treatments.	E	Fischer
Bonner et al., 2011 ¶	Unilateral transection	C1	Rat	30-gauge needle	A 30-gauge needle was used to make a unilateral 1-mm incision into the right DC; a small piece of the DCs was excised using light suction.	Neural and glial restricted precursors (NRP/GRP) cell graft, LV-BDNF injection into the DC nuclei (1 week after SCI )	6	Transganglionic axonal tracing with CTB, c-Fos staining and immunoelectron microscopy. Electrophysiological assessment of sensory axon function	Axons originating from the NRP/GRP cells extended into the rostral DC along BDNF gradient terminating in the DCN, penetration of graft cells by axotomized ascending afferents and formation of synapses with graft neurons. (Delayed) conduction of electrical stimulation through graft.	C	Fischer
Udina et al., 2007	Bilateral transection	T8	Rat	Microscissors		Electrical stimulation (ES) for 1 h (20 Hz, 0.02 ms) to the intact SN and CL (concomitant SN transection)	14	Transganglionic axonal tracing with CTB	ES stimulated axons enter the lesion and grow up to 1.5 mm, but not further than the CL.	I	Fouad
Merkler et al., 2001 ¶	Bilateral transection	T8	Rat	Irridectomy scissors		Unilateral hippocampal injection of hybridoma cells producing Nogo-a inhibitor- mAb IN-1 (up until 7 days postinjury)	5 to 6	BBB, grid walk, misstep withdrawal, narrow beam crossing, tail flick and EMG of hindlimb muscles	Improvements on all locomotor tests, with accompanying EMG confirmation of improved locomotor function. No improvements in nociceptive tail flick test.	E	Fouad
Baker et al., 2007	Contusion	T9	Rat	IH impactor (Precision Systems Instrumentation, Lexington, KY)	Dura left intact. Impactor probe 3 mm above the cord, 150 kdyne impact.	Intrathecal or intraparenchymal infusion of NT-3	1	Transganglionic axonal tracing with CTB	Neither site of NT-3 infusion improved innervation of the gracile nucleus following contusion.	E	Hagg
Oudega et al., 1994	Bilateral transection	T9	Rat	Microscissors, glass aspiration pipette.	1.5-2-mm long segment of the dorsal funiculus was removed with microsurgical scissors and a glass aspiration pipette.	Peripheral nerve grafting 1 week before or immediately after SCI, combined with a CL (transection) immediately or 1 week prior to grafting.	4, 8	Transganglionic axonal tracing with CTB	An increase in regenerated fibers that have reached the rostral graft-host border after 4 weeks (in 1 week CL), but a time-course comparison showed a decrease after 8 weeks.	I	Hagg
Sayer et al., 2002	Bilateral transection	T9	Rat	Microscissors	“A slit was cut perpendicular to the length of the SC bilaterally through the DC including the corticospinal tracts”	Intraspinal injections of NFG, BDNF, NT-3, combined in pairs or all together	1, 2	Transganglionic axonal tracing with CTB	Reduction in number of terminal clubs (retraction bulbs) at 1, 7 but not 14 days. Positive effects not significantly different with individual or mixed neurotrophins.	E	Hagg
Sivasankaran et al., 2004	Bilateral transection	C3-4	Rat	VibraKnife (lesioning device made at University of Louisville)	Dorsal hemisection was performed to a depth of 1.6 mm from the dorsal surface of the cord. Lesion was advanced to a level beyond the central canal to ensure that the entire bilateral dorsal funiculi were completely transected.	Intrathecal infusion of Gö6976 (PKC inhibitor)	5	Transganglionic axonal tracing with CTB	An increase in axons regenerating into and beyond the lesion (some fibers beyond 6 mm)	E	He
Han et al., 2004	Bilateral transection	C2	Rat	Microscissors	As per Richardson and Verge (1986)	Unilateral injection of dbcAMP into one of the L5 DRGs and 7 days later transplantation of a segment of the cut SN from the opposite side + CL (1 week, SN crush).	8	Axonal tracing with HRP	No difference in DRG neurons regenerated axons between dbcAMP and control groups, also no significant regeneration compared to CL.	C	Hoffman
Richardson and Issa, 1984	Bilateral transection	“High cervical”	Rat		The DCs were incised bilaterally after high cervical laminectomy.	A segment from the right SN was transplanted in the midline to the injury. Spinal cord and peripheral CL (cut and crush) was performed at multiple time points.	8 to 12	Retrograde DRG neuron labelling with mixture of wheat germ agglutinin and HRP injected into the DC at high cervical level	The long spinal axons of primary sensory neurones are 100 times more likely to regenerate into peripheral nerve grafts with a conditioning transection of the peripheral nerve 1 week prior to DC lesion.	C	Issa
Bareyre et al., 2011	Single axotomy	Cervical	Mouse	32-gauge hypodermic small-diameter needle	Individual GFP+ axons emerging from the injected DRGs in the dorsal funiculus on the cervical level using a hand-held 32-gauge hypodermic small-diameter needle were surgically re-exposed and lesioned.	Viral gene delivery of rAAV-STAT3(c) into the DRGs of Thy1-GFP mice (10-12 days before SCI), and application of ChABC	~1	In-vivo time lapse confocal imaging of fluorescently labelled DRG neurons from Thy1-GFP mice (2-10 days after SCI)	An increase in collateral and terminal sprouting exclusively 2-4 days after SCI. Average axonal outgrowth was doubled by addition of ChABC application.	C	Kerschensteiner
Kwon et al., 2013	Bilateral transection	T9	Rat	Irridectomy scissors	Lesion depth of 1.5 mm. Vacuum suction to remove tissue debris remnants, a hollow space created between the proximal and distal lesion border. Gelfoam placed over the lesion site.	Minocycline (macrophage deactivator) delivered intrathecally at time of SCI. CL (1 week, transection)	4	Transganglionic axonal tracing with CTB	Minocycline infusion decreased the extent of axon regeneration in combination with CL (longest axon ~1mm) compared to CL (~3mm) or lesion only (~-1mm)	E	Kim
Tan et al., 2007	Bilateral transection	T8	Rat	Microscissors	As per Tan et al., (2006)	As per (Tan et al., 2006)	24	Transganglionic axonal tracing with CTB and electrophysiology on regenerating axons	Growth of axons into and beyond the glial scar, The regenerated axons had reduced conduction velocity, decreased frequency-following ability, and increasing latency to repetitive stimuli.	C	Levine
Tan et al., 2006	Bilateral transection	T8	Rat	Microscissors	SC transected bilaterally with the lesion extending ventrally to the depth of the central canal (~1.5 mm).	Anti-NG2 mAbs delivery into the lesion site together with CL (1 week, transection)	4	Transganglionic axonal tracing with CTB	Growth of axons into and beyond the glial scar, with long-distance (up to 6.8 mm) with combination therapy. Growth into lesion but not beyond with anti-NG2 alone.	C	Levine
He et al., 2016	Unilateral transection	C4-5	Mouse	Vannas spring scissors	A small unilateral lesion transecting only the superficial axons of the DC	Local administration of autophagy-inducing Tat-beclin1 immediately after lesioning.	0	2-photon imaging of Thy1-YFP mice (for 5h after SCI)	An attenuation in axon retraction distance compared to controls	E	Luo
Moreno-Flores et al., 2006 ¶	Bilateral crush	C3	Rat	Watchmakers’ forceps	As per Bradbury et al., (2002)	Transplantation with a TEG3 olfactory ensheathing glia (OEG) cell line	4, 10	Transganglionic axonal tracing with CTB. Tape removal, beam walking	After 10 weeks there is an increase in axons inside the lesion, but not beyond. Improved functional recovery in tape and beam tests.	E	Wandosel (& McMahon)
Bradbury et al., 2002 ¶	Bilateral crush	C4	Rat	Watchmakers’ forceps	As per Bradbury et al., (1999)	Intrathecal delivery of ChABC (directly after injury)	8 to 10	Transganglionic axonal tracing with CTB. Tape removal test, beam walk, gridwalk, footprint analysis.	Promoted regenerative axonal appearance (growth cones) of ascending sensory projections. Significant recovery in tape test, beam and gridwalk. Stride length shorter and width wider.	E	McMahon
Bradbury et al., 1999	Bilateral crush	T6	Rat	Fine watchmakers’ forceps (tips ground to 0.3 mm in width)	Tips of forceps held on either side of the DCs, pushed 2 mm into cord then held for 10s	Intrathecal delivery of NT-3, BDNF and GDNF	4	Transganglionic axonal tracing with CTB	NT-3: An increase in fibre sprouting at lesion site and growth into and beyond the crush site up to 4 mm. GDNF promoted fibre growth around caudal cavities but not into the epicenter. BDNF, no regeneration.	E	McMahon
Gaudet et al., 2016	Bilateral crush	C5	Mouse	Syringe needle, no. 5 forceps, no. 55 forceps	Using a needle, a small transverse hole was cut in the dura. “Guide” holes were created by inserting no. 5 forceps at the SC midline, held at a width of 0.9 –1.0 mm with tips marked to a depth of 600 um. Next, no. 55 forceps (labelled for depth) were inserted into the holes and closed for 3 x 10s	miRNA155 KO and peripheral CL (6 day, bilateral SN ligation & transection)	5	Labelling sensory axons by injecting AAV2-GFP into both SNs directly after SCI	Reduced axonal dieback (5 times more CTB+ axons 0 – 200 µm caudal to the lesion) in WT and improved axon regeneration (+11 µm, with max. 1.4 mm) in miRNA155 KO.	I	Popovich
Li and Raisman, 1994	Bilateral electrocautery	C1-2	Rat	Insulated stainless steel electrode	Electrode inserted to the side of the midline at a depth of 0.4-0.5mm and a constant anodal DC current of 10µA was passed for 4-7 minutes.	Transplantation of Schwann Cells, immediately after injury	2	Orthograde labeling of sensory axons/ neurons by injecting HRP into DC below the lesion site	Lesioned and intact axons adjacent to the Schwann cell graft extended branches parallel to and inside the lesion/ graft site.	E	Raisman
Toft et al., 2007 ¶	Bilateral transection	L3-4	Rat	Wire knife (David Kopf Instruments, Tujunga CA, USA).	Sheathed knife inserted through a slit in the dura over the left dorsal root entrance zone, lowered to a depth of 950 mm and then protruded to form an arc (~1.5mm diameter) encompassing the DCs.	Transplantation with different cocktails of olfactory cells, immediately after lesioning.	8 to 12	Transganglionic axonal tracing with CTB or BDA. Electrophysiological recordings of CDPs and sensory-evoked potentials	An increase of axons into cell transplant, but not beyond. However, improved function in sensory pathways assessed electrophysiologically.	E	Riddell
Filous et al., 2014	Bilateral crush	C8	Rat	Dumont #3 jeweller’s forceps	Tines inserted through a hole in the dura 1.5 mm apart and 1 mm deep. Cord crushed three times for 10 s. Gelfoam placed over the site of injury.	(A) NG2 KO (B) Double conditioning sciatic crush lesions, performed at days 0 and 7	2 to 4	Axonal tracing with SN injection of 3000 MW Dextran-Texas Red	(A) DC axons retracted significantly farther from the DC lesion in NG2 KO animals (~350 µm) compared to WT animals (~0 µm) at 28 days (B) after 14 days “several fibers regenerated a few millimeters beyond the lesion core”	I/ E	Silver
Busch et al., 2010	Bilateral crush	C8	Rat	Dumont #3 jeweller’s forceps	As per Horn et al., (2008)	No specific DRG/ DC intervention	4	Axonal tracing with SN injection of 3000 MW Dextran-Texas Red	Injured fibers are found in a region lacking astrocyte processes, surrounded by activated macrophages, dystrophic axons associate closely with vimentin+ cells during the time of macrophage-induced axonal dieback, Macrophages induce axonal dieback to the caudal end of the lesion by 28d after injury		Silver
Busch et al., 2009	Bilateral crush	C8	Rat	Dumont #3 jeweller’s forceps	As per Horn et al., (2008)	CL 7 days prior to DC crush, An incision was made into the right thigh, and the SN was exposed, the nerve was crushed three times with jeweler’s forceps for 10 s each, proximal to the tibial/ peroneal division.	4	Axonal tracing with SN injection of 3000 MW Dextran-Texas Red	At 28 days conditioned animals had significantly less DC axonal retraction from the lesion (~400 µm) than control animals (~700 µm)	I	Silver
Horn et al., 2008	Bilateral crush	C8	Rat	Dumont #3 jeweller’s forceps, 30 gauge needle	Durotomies made bilaterally 0.75 mm from midline with a 30-gauge needle. Lesion made by inserting Dumont no. 3 jeweller’s forceps into the dorsal SC at C8 to depth of 1.0 mm, squeezing the forceps for 10 s x2. Dura covered with gelfoam	Clodronate liposome-mediated depletion of infiltrating macrophages (IP injection)	4	Axonal tracing with SN injection of 3000 MW Dextran-Texas Red	Clodronate liposome-mediated depletion of infiltrating macrophages resulted in significant reduction in axonal retraction; ~450 µm at 7d compared to ~850 µm in controls. no evidence of regeneration. Control animals DC axons retracted ~750 µm after 28 days, retraction correlated with macrophage infiltration.	E	Silver
Bomze et al., 2001	Bilateral transection	C7-T1	Mouse		A segment of SN on one side was resected and grafted into the SC lesion site.	Transgenic mouse lines expressing chicken GAP-43 and CAP-23 under the control of a neuron-specific Thy-1 promoter	4 to 16	Fluorescent tracer DiI injected into the nerve graft.	Expression of GAP-43 and CAP-23 induced a 60-fold increase in the number of DRG neurons that could regenerate their spinal axons from the DC lesion	I	Skene
Mar et al., 2014	Bilateral transection	T8	Rat		Dorsal hemisection	CL (1 week SN transection)		DRG neurons radiolabelled for subsequent mass spectrometry and kinesin immunoprecipitation of spinal cord extracts	anterograde transport of cytoskeleton components, metabolic enzymes and axonal regeneration enhancers, was increased in the central branch of DRGs following a peripheral CL	I	Sousa
Grosso et al., 2014 ¶	Unilateral transection	T8	Rat	6-mm spring microscissors	Microscissors inserted underneath the dura and, with the tips perpendicular to the spinal cord, a complete right-sided lateral hemisection performed.	Combined immunomodulatory treatment, consisting of liposomal clodronate and rolipram, along with the CS-GAG-degrading enzyme, ChABC	7	Anterograde axonal tracing SN Dex-TR injection. Grid walk	A reduction in axonal dieback (1.7 ± 0.49 vs. 0.55 ± 0.16 mm) of injured DC axons, and greatest improvement in locomotor recovery at 6 weeks post injury compared with controls and non-combined therapy.	C	Steinmetz
Andrews and Stelzner, 2004	Bilateral crush	T8-9	Rat	Forceps (specially-milled tips: 0.3 mm)	As per Bradbury et al., (1999)	Injection with enriched p75+ (NGF receptor) OECs combined with CL (1 week, transection)	2	Transganglionic axonal tracing with CTB	Axonal regeneration into and extending approx. 0.5 mm rostral to lesion	E	Stelzner
Wang et al., 2012	Bilateral crush	T7	Rat	Jeweller’s forceps (Dumont #7, Robo)	Tines with 0.5 mm separation inserted into the spinal cord at a depth of 1.5 mm and held together for 10s.	CL (1 week before, or 3 days following. Transection), NgR1(310) ecto-Fc decoy protein treatment or chondroitinase ABC (ChABC) treatment	5	Transganglionic axonal tracing with CTB	Triple therapy combining NgR1 decoy, ChABC and preconditioning, resulted in longest axon 2.5 mm past lesion and increase in a combined measure called 'axon index'.	C	Strittmatter
Chan et al., 2005 ¶	Bilateral transection	C4-5	Rat	Wire knife (Kopf, model 120; Tujunga, CA)	Knife secured onto stereotaxic frame and moved 0.9 mm lateral to midline. Knife lowered 1.1 mm into dorsal horn. Wire (1.8 mm curvature length) extended into SC to a further depth of 0.5 mm (total 1.6 mm) then drawn up.	Intrathecal delivery of ROCK inhibitor, Y27632, in the region of the lesion (high and low dose) controlled by osmotic mini-pumps.	8	Transganglionic axonal tracing with CTB. Footprint analysis, horizontal ladder, food pellet reaching task, 10-point scale reaching task, heat withdrawal (Plantar IR apparatus).	High dose animals exhibited sprouting into grey matter and along walls of lesion cavity. Footprint analysis showed a faster normalization of base of support. Forepaw rotation and number of footslips on horizontal ladder and pellet reaching significantly improved compared to low dose animals. No allodynia detected in heat withdrawal.	E	Tetzlaff
Qiu et al., 2005	Bilateral crush	T6	Rat	Fine watchmakers’ forceps	The tips of the forceps were held on either side of the DC, pushed 2 mm down into the cord, held for 10 s.	Perineural infusion of JAK2 inhibitor AG490 (blocks STAT3 phosphorylation) and CL (1 week, transection)	4	Transganglionic axonal tracing with CTB	JAK2 axons ~-2mm rostral from lesion epicenter, CL axons ~1,5mm rostral from lesion epicenter	I	Thompson
Cafferty et al., 2004	Bilateral crush	T6	Mouse	Fine watchmakers’ forceps	The tips of the forceps were inserted into the SC (medial to the dorsal root entry zones), pushed 1 mm down into the cord, held for 10 s. Crushing the DCs with blunt forceps leaves the large midline dorsal blood vessel intact while entirely severing axons in the DC.	IL-6 deficiency + CL (1 week transection)	4	Transganglionic axonal tracing with CTB	IL-6 deficiency abolishes CL effect and fails to induce GAP43. 2 mm axon growth from lesion in CL vs -1-0 mm in IL-6 -/-.	I	Thompson
Soderblom et al., 2015	Contusion	T8	Rat	Infinite Horizon Impactor device (Precision Systems and Instrumentation)	The spinal column was stabilized using a spinal clamp and the exposed T8 cord placed below the impactor, 200 kdyne force delivered	Imaging methodology paper	8	AAV8-UbC-GFP was delivered into the CSF through the cisterna magna (10 days before SCI).	3D reconstruction of confocal images from cleared DRG at C3, T9, and L5 levels labelled with AAV8-UbC-GFP.	N/A	Tsoulfas
Blesch et al., 2012	Bilateral transection	C3	Rat	Wire knife (Kopf Instruments, Tujunga, CA)	As per Lu et al., (2003)	MSCs expressing NT-3 transplanted immediately after lesion combined with rostral injection of LV-NT-3 and peripheral CL (7 d before, 1 d after or 7 d after SCI) or cAMP injection 1 d before SCI.	4	Transganglionic axonal tracing with CTB	Greater effects on central axon regeneration (maximum distance up to 2.2 mm) for CL applied prior or shortly after SCI combined with graft and viral delivery of NT-3 compared to cAMP induced effects.	C	Tuszynski
Kadoya et al., 2009	Bilateral transection	C3	Rat	Wire knife (Kopf Instruments, Tujunga, CA)	As per Lu et al., (2003)	Combinatorial treatment with MSC grafts secreting NT-3, peripheral CL and injection of LV-NT3 to the lesion site.	13, 60	Transganglionic axonal tracing with CTB	Only animals that received triple combinatorial treatment showed axonal bridging beyond the lesion for both 13 weeks and 15 months postinjury.	C	Tuszynski
Alto et al., 2009	Bilateral transection	C3	Rat	Wire knife (Kopf Instruments, Tujunga, CA)	As per Lu et al., (2003)	Bilateral CL (1 week SN crush). Marrow stromal cells (MSC) injected into lesion site. Lentiviral vectors expressing neurotrophin-3 (NT-3) injected into nucleus gracilis.	6	Gracilar neurons retrogradely labeled by injection of Fluorogold into the ventroposterolateral (VPL) nucleus of thalamus. Transganglionic axonal tracing with CTB. Electrophysiological recordings collected from the nucleus gracilis after SN stimulation.	Reinnervation of nucleus gracilis in animals with NT-3 injection only, more with CL+ NT-3 and evidence of new synapses. Electrophysiological responses exceeding the maximum control response recorded in the nucleus gracilis after SN stimulation in CL+ NT-3 animals.	C	Tuszynski
Lu et al., 2007	Bilateral transection	C3	Rat	Wire knife (Kopf Instruments, Tujunga, CA)	As per Lu et al., (2003)	Implants of MPC-NT-3-GFP (6 weeks after SCI)	12	Transganglionic axonal tracing with CTB	Robust axonal regeneration into chronic lesion cavities expressing NT-3	I	Tuszynski
Lu et al., 2005 ¶	Bilateral transection	C3	Rat	Wire knife (Kopf Instruments, Tujunga, CA)	As per Lu et al., (2003)	Implantation of +/-BDNF MSCs into epicenter of lesion (with an IRES-GFP reporter)	2, 4, 12	Transganglionic axonal tracing with CTB	Native MSCs support modest growth of sensory neurons, BDNF expressing MSCs resulted in significant increase of DC sensory axons. No functional recovery observed.	E	Tuszynski
Lu et al., 2004 ¶	Bilateral transection	C3	Rat	Wire knife (Kopf Instruments, Tujunga, CA)	As per Lu et al., (2003)	Injection of cAMP into L4 DRGs 5 d before SCI. After SCI implants of BMSCs and injection of NT-3 into lesion cavity and an additional injection of NT-3 1 week postinjury	1, 12	Transganglionic axonal tracing with CTB Tape-removal test, horizontal ladder locomotion test and a rope-walking test	An increase in number of axons that grew from 250 µm to 2000 µm beyond the lesion site. No functional recovery measured.	C	Tuszynski
Lu et al., 2003	Bilateral transection	C3	Rat	Wire knife (Kopf Instruments, Tujunga, CA)	Microwire knife was stereotaxically positioned at the SC midline and lowered into the SC to a depth of 1.1 mm ventral to the cord dorsal surface and 0.6 mm to the left of the midline. Tip of the wire knife was then extruded, forming a 1.5-mm-wide wire arc that was raised to the dorsal surface of the cord.	Grafting of neural stem cells (NSCs) genetically modified to express NT-3.	2	Transganglionic axonal tracing with CTB CGRP IHC for nociceptive axon labelling	Ascending sensory DC axons penetrated C17.2-NT-3 NSC grafts more extensively than C17.2 NSC grafts (density measure).	E	Tuszynski
Blesch and Tuszynski, 2003 ¶	Bilateral transection (aspiration)	T7	Rat	Fine-tipped glass pulled device	The dorsal half of the SC was aspirated using a fine-tipped glass pulled device. The lesion was extended ventrally until all remnants of the corticospinal projection were verifiably aspirated under microscopic visual guidance. In the rostral-caudal plane, the lesion was 2–3 mm in length.	Grafting of GDNF -secreting syngenic fibroblasts	2, 4, 12	Transganglionic axonal tracing with CTB. Neurofilament staining for general axonal growth, CGRP, substance P (SP) and IB4 to label nociceptive axons. Proprioceptive axons : fast blue and diamidino yellow to retrogradely label propriospinal and brainstem neurons that regenerated projections into the lesion. BBB	An increase in maximum distance axon regeneration into grafts, however not beyond. Extensive growth into grafts (density measure) of CGRP, SP and IB4 labelled axons. No functional recovery measured in BBB. 16-fold increase in regional propriospinal neurons with projections into the lesion.	E	Tuszynski
Richardson and Verge, 1986	Bilateral transection	C2	Rat	Microscissors	Dorsal columns incised symmetrically to a depth of approximately 1mm. The right SN was cut immediately distal to the origin of the nerve to biceps femoris, and one end of a nerve segment, 2cm long, was joined to the meninges at the site of spinal incision with one or two fine nylon sutures (#10-0).	(A) Left SN was injured by more distal transection, crush or injection of colchicine. In another group the left SN was cut and immediately re-sutured. (B) In other rats both SNs were cut and the proximal stump of the left SN was crushed or injected with colchicine. (C) Both SNs were cut and NGF was injected or infused by osmotic pump into the left SN.	2 to 4	Axonal tracing with HRP	Growth of central axons was less enhanced by peripheral axonal interruption if the length of the proximal stump was increased or if a distal stump was present to permit rapid regeneration (A). However, the regenerative response following nerve transection was altered little by crushing the proximal stump (B) or injecting it with colchicine or nerve growth factor (C).	C	Verge
Fagoe et al., 2015	Bilateral transection	C4	Rat	30-gauge needle , 27-gauge needle, microscissors	A 30-gauge needle was inserted 1mm either side of the midline to 1.6 mm depth, enlarged with 27-gauge needle, cut with microscissors.	AAV5 delivery of TFs to the left L4 and L5 DRG (c-jun, ATF3, Smad1, STAT3 or ATF3 alone)	4	Transganglionic axonal tracing with CTB fGFP expressed with AAV	No observed increase in axon growth	I	Mason (& Verhaagen)
Roet et al., 2013	Bilateral transection	T8	Rat	25-gauge needle	Laminectomy at T8 subsequently a bilateral lesion (1.2 mm deep) of the DCs was made using a 25-gauge needle with a file-sharpened 1.2 mm tip bent 45°.	Transplantation of genetically modified fibroblasts expressing GFP, S100A9, SCARB2 or SERPINI1.	10	Transganglionic axonal tracing with CTB	An increase of axon density 0-1.5 mm caudal to the lesion in SCARB2 expressing group	E	Verhaagen
Jeroen Pasterkamp et al., 2001	Bilateral transection	T8-9	Rat	Microscissors	The DCs of T8 or T9 were transected as deep as the central canal.	Peripheral CL (some animals concomitant unilateral sciatic crush, others 1 week preconditioning unilateral sciatic transection)	4, 8	Transganglionic axonal tracing with CTB	Regrowth of DRG axons in Tenascin-C and CSPG expressive scars, but no penetration from DC fibers in Sema3A and CNS myelin positive scars	I	Verhaagen
Omura et al., 2015	Bilateral crush	T10	Mouse	#5 modified forceps (Dumont, FST)	Dorsal half of the SC was crushed with forceps deliberately positioned to cut DC axons completely.	CAST/Ei mouse (pro-regenerative in in vitro assays). Peripheral CL (SN transection) 1 week prior to DC lesion.	8	Axonal tracing using sciatic Microruby injection.	In CAST/Ei mice a CL induced 2,974 ± 89 µm growth rostral from the lesion site compared to 789 ± 271 µm in C57Bl6 mice	I	Woolf
Mills et al., 2007	Bilateral transection	T8	Rat	Microscissors	As per Neumann and Woolf, (1999)	Six days post axotomy and one day prior to DC lesion, Osmotic GDNF pumps implanted just superior to the L4 DRG for 7 days. Peripheral CL (SN transection) 1 week prior to DC lesion.	4	Anterograde axonal labelling with choleragenoid conjugated horseradish peroxidase solution (BHRP)	Low doses of GDNF enhance the CL effect, doubling the distance grown beyond the lesion epicenter (2.6 ± 0.6 mm). The effect was selective for pre-conditioned axons, higher doses of GDNF were not effective	I	Costigan (and Woolf)
Seijffers et al., 2007	Bilateral transection	T10	Mouse	Ophthalmic microscissors		Transgenic mouse line expressing constitutively active (CA)-ATF3 combined with CL (4 day, SN crush)	4	Transganglionic axonal tracing with CTB	The regenerative effect of the CL is not replicated in CA-ATF3 animals. CL animals ~0.35 mm axon growth from centre of lesion, control -0.15 mm.	I	Woolf
Neumann and Woolf, 1999	Bilateral transection	T6-7	Rat	Microscissors	DC was cut from one DREZ to the other down to the central canal.	Peripheral CL (SN transection) at different time points	8	Transganglionic axonal tracing with CTB	An increase in outgrowth of neurites from the transected DC fibers ~2.5 mm beyond lesion site, considerable sprouting	I	Woolf
Tang et al., 2015 ¶	Unilateral transection	T11-12	Mouse	Scalpel	Scalpel of 150 um width was used to cut through to the ventral cord, then transected the whole left SC to the lateral side. Glass window implanted above lesion.	Postinjury intraperitoneal administration of methylprednisolone (MP) in YFP-H line and Thy1-GcaMP mice	0	Two-photon imaging of YFP-H line and Thy1-GcaMP mice. BMS	An attenuation of progressive damage of axons, increased blood flow, and reduced calcium influx postinjury and functional recovery over 90 days.	E	Zhang
Lorenzana et al., 2015	Single axotomy	T9	Mouse		Well of artificial CSF was held with a rim of petroleum jelly to allow for the preservation of the cord and the immersion of the objective lens. After each imaging session, the wound was closed and skin sutured.	Thy1-YFP-H transgenic mice expressing YFP		In vivo 2-photon live imaging.	Selective axotomy of only the ascending or descending branch of the spinal bifurcation of the central DRG process results in a poor regenerative response, axotomy of both leads to a strong regenerative response.	I	Zheng
Song et al., 2004	Bilateral transection	T8/9	Mouse	Forceps, iris scissors	No laminectomy, T8/9 gap. SCI either by a crush with fine forceps, or by transection with a pair of fine iris scissors as described The depth of the lesion, which was ~1 mm, was estimated by a mark placed on the tip of the iris scissors.	Neurotrophin receptor p75NTR deficient mice	2	Ascending sensory axons were labelled with Fluoro-Ruby (FR), injected into the DC ~5 mm caudal to the lesion site using a micropipette one week before perfusion	No regeneration observed	I	Zhou
Li et al., 2009	Bilateral transection	T9	Rats	Iris scissors	DCs crushed with iris scissors to a depth of 1.5 mm. Two minutes later, a scalpel marked at the depth of 1.5 mm was passed through the wound.	L5 ventral root transection (L5 VRT) at time of DC crush and transection	2	Retrograde labelling of sprouting/ regenerating sensory neurons with fast blue injected into DC at T9. Transganglionic labelling with CTB. In-situ hybridization of BDNF mRNA in L5 DRG. AB staining for P75 and TrkB & BDNF.	Staining’s indicated that L5 VRT promotes sprouting ⁄ regeneration of ascending sensory neurons into the lesion and increases in regenerative markers including BDNF	I	Zhou
Hollis et al., 2015b ¶	Bilateral transection	C1	Rat	Scouten wire-knife	As per Hollis and Zou, (2012)	The lesion cavity was filled with ±200.000 BMSCs, either naïve or SFRP2-positive (blocks repulsive WNT signalling). Conditioning effect was initiated by injecting EtBr into the SN 1 week prior to lesion.	16	Axonal tracing using CTB (Transganglionic) and fluorogold (injected into the VPL), staining of presynaptic Vglut1. Beam crossing, rotarod, Von Frey test, Hargreaves test.	Increased numbers of synaptic connections between proprioceptive sensory axons and DC neurons accompanied by improved proprioceptive function in CL and CL/SFRP+. Newly recovered proprioceptive function is lost after silencing or severing the DC caudal to injury.	C	Zou
Hollis et al., 2015a ¶	Bilateral transection	C1	Rat	Scouten wire-knife	As per Hollis and Zou, (2012)	Conditioning effect was initiated by injecting demyelinating agents EtBr or lysophosphatidylcholine (LPC) into the SN 1 week prior to lesion vs SN crush 1 week prior to lesion. BMSCs grafted into lesion.	16	Transganglionic axonal tracing with CTB. Beam crossing, rotarod, Von Frey test, Hargreaves test, toe spread.	SN crush resulted in a 3.7 fold increase of axons grown into graft vs 9.9 in the EtBr group both compared to sham, no effect with LPC. EtBr also produced more functional deficits than SN or LPC	I	Zou
Finelli et al., 2013	Bilateral transection	C5	Mouse	Iris microscissors	DCs transected to a depth of 0.8 mm.	Targeted pharmacological modulation of histone deacetylases activity, TSA (Class I/II HDACi) or MS-275 treatment (HDAC1-specific inhibitor)	2	Axonal tracing with DexTR SN injection	An increase in fibres presence in the centre of the glial scar (MS-275 more robust than TSA)	I	Zou
Hollis and Zou, 2012	Bilateral transection	C4	Rat	Scouten wire-knife (David Kopf Instruments)	DCs lesioned with two passes of a wire-knife at 1.2 mm lateral to the midline and at a depth of 1 mm	Transplantation with BMSCs expressing either Wnt4, WIF1 or SFRP2, immediately after injury, CL (1 week, crush)	4	Transganglionic axonal tracing with CTB	Blocking CL induced Wnt signalling with WIF1 or SFRP2 expressing grafts resulted in enhanced central branch regeneration into graft cells/ lesion while Wnt4 expressing grafts caused ~3mm retraction.	E	Zou
Parikh et al., 2011 ¶	Bilateral transection	T8	Mouse	Microscissors	DCs transected bilaterally to depth of ~0.8 mm.	Intrathecal AAV delivery of Smad1-dependent Bone Morphogenetic Protein (BMP) (AAV-BMP4) 2 weeks prior to DC injury.	4	Axonal tracing with DexTR SN injection. Von Frey test, ‘locomotion’ (test not specified), ‘hindpaw grab reflex’ (test not specified)	AAV-BMP4 delivery resulted in less retraction of long-projection sensory fibers compared to vehicle & GFP controls in a measure called ‘axon index’. Treated animals displayed ‘normal locomotion’ & ‘intact grab reflex of hindpaws’. Von Frey test indicates mechanical allodynia in L5 SN ligation control animals only, from 7-14 days.	I	Zou
